# Supplementary material for: Activation of Abl1 Kinase Explored Using Well-Tempered Metadynamics Simulations on an Essential Dynamics Sampled Path
Source: J Chem Theory Comput. 2021 Oct 14;17(11):7260–70. doi: 10.1021/acs.jctc.1c00505 (PMC8582261; doi:10.1021/acs.jctc.1c00505)
Supplement: Supplementary file 2 — ct1c00505_si_002.zip [file ct1c00505_si_002.zip]

Archive with 3 entries (3 files):
- jupyter_notebooks/mfep-traj-np.ipynb
- jupyter_notebooks/mfep-profile-np.ipynb
- jupyter_notebooks/block-average-np.ipynb
