# Supplementary material for: Activation of Abl1 Kinase Explored Using Well-Tempered Metadynamics Simulations on an Essential Dynamics Sampled Path
Source: J Chem Theory Comput. 2021 Oct 14;17(11):7260–70. doi: 10.1021/acs.jctc.1c00505 (PMC8582261; doi:10.1021/acs.jctc.1c00505)
Supplement: Supplementary file 2 — ct1c00505_si_002.zip [file ct1c00505_si_002.zip › jupyter_notebooks/mfep-traj-np.ipynb]

# %% [code]
import sys
import numpy as np
import pandas as pd

# %% [markdown]
### Extract MFEP trajectory using MFEP profile ("mfep-profile-np.dat" generated using "mfep-profile-np.ipynb") and COLVAR file produced at the end of metadynamics simulations

# %% [markdown]
From the COLVAR file produced the end of the metadynamics simulations, throw away header lines (start with #!) and read columns corresponding to time, s(R) and z(R)

# %% [code]
%%bash
awk '$1!="#!" {print $1,$2,$3}' COLVAR > time_cvs.dat

# %% [code]
time_cvs=pd.read_csv("time_cv.dat",header=None,sep="\s+",usecols=[i for i in range(3)])
time_cvs.columns = ["time","s(R)", f"z(R)"]

# %% [markdown]
Convert z(R) from nm$^2$ to Å$^2$ and round of time, s(R) and z(R) values

# %% [code]
s = np.array(time_cvs["s(R)"]).reshape(-1,1)
time_cvs["time"]=(time_cvs["time"]).astype(int)
time_cvs["z(R)"]=(time_cvs["z(R)"]*100).round(1)
time_cvs["s(R)"]=time_cvs["s(R)"].round(1)

# %% [markdown]
Read the "mfep-profile-np.dat" file generated using "mfep-profile-np.ipynb" and store s(R) and z(R) values into s and z numpy arrays

# %% [code]
gprofile=pd.read_csv("mfep-profile-np.dat",header=0,sep="\s+",usecols=[i for i in range(3)])
gprofile.index=[i for i in range(1,26)]
gprofile["s(R)"]=gprofile["s(R)"].round(1)
s=np.array(gprofile["s(R)"])
z=np.array(gprofile["z(R)"])

# %% [markdown]
For each MFEP (s,z) bin, scan through the "time_cvs" dataframe to extract a smaller dataframe at which the corresponding (s,z) value occurs. Some deviation is allowed in s (sdev) and z (zdev) values in the scanning process to achieve sufficient sampling. The extracted dataframes are first appended in a list. Then times are extracted from each dataframe and are written to "time{i}.dat" where "i" is the bin index

# %% [code]
list1=[]
sdev=0.1
zdev=0.05
for (i,j) in zip(s,z):
        k=i-sdev
        l=i+sdev
        m=j-zdev
        n=j+zdev
        x=time_cvs[(time_cvs["s(R)"]>=k) & (time_cvs["s(R)"]<=l) & (time_cvs["z(R)"]>=m) & (time_cvs["z(R)"]<=n)]
        list1.append(x)
for i in range(1,len(list1)+1):
    list1[i-1]["time"].to_csv(f"time{i}.txt",index=None)

# %% [markdown]
Now, extracted times from each bin are read, and within each bin one of the times is arbitrarily chosen and corresponding pdb file is extracted from gmx trajectory

# %% [code]
%%bash
for i in {1..25}
do 
    tail -1 time$i.txt | awk '{printf "%1.0f\n",$1}'
done > time_final.txt

for i in {1..25}
do
 rm $i.pdb
 echo 1 | gmx trjconv -s abl1_md.tpr -f abl1_md-fit.xtc -o $i.pdb -dump $(awk -v var="$i" 'NR==var{print}' time_final.txt)
done

# %% [markdown]
Concatenate all pdb files to make a MFEP trajectory

# %% [code]
%%bash
rm mfep-traj-np.pdb
for i in {1..25}
do
 awk '{print}' $i.pdb >> mfep-traj-np.pdb
done
